# Supplementary material for: Image-Derived Traits Related to Mid-Season Growth Performance of Maize Under Nitrogen and Water Stress
Source: Front Plant Sci. 2019 Jun 26;10:814. doi: 10.3389/fpls.2019.00814 (PMC6607059; doi:10.3389/fpls.2019.00814)
Supplement: Supplementary file 1 [file Table_1.xlsx]

## Sheet: Table S1
	Supplementary Table 1. Average leaf developmental stage (manually determined) at the time of transplanting (DAT 0), at the start of nitrogen and water stresses (DAT 9), at the time of maximum water stress (DAT 22) and at the end of the experiment (DAT 35)
	Genotype	DAT 0	DAT 9	DAT 22††				DAT 35
		All†	All†	C	N	W	W+N	C	N	W	W+N
	IL1	4.3	6.8	11	11.1	10	10	14.1	13.6	13.2	13
	IL2	4.2	6.5	11.4	11	10.5	10	15.9	15.1	14.3	13.7
	IL3	3.8	5.7	9.5	9.3	9	8.5	13.3	13.1	11.9	11.4
	IL4	4	6.1	10.2	9.9	8.9	8.7	13.4	12.8	12.4	11.7
	IL5	4.3	6.4	10.5	10.6	9.4	9.7	14.8	14.5	13	13
	IL6	3.8	6.2	10.2	10.3	9.7	9.3	13.9	14	13.3	12.6
	IL7	3.8	6	9.8	9.9	8.9	8.8	13.9	13.4	12.3	12.1
	IL8	3.8	6.1	10.4	10.1	9.8	9.7	14.3*	14.0*	14.3*	13.6*
	IL9	4.4	6.5	10.6	10.6	9.3	9.3	13.3	13.5	13	12.7
	IL10	4.3	6.8	11.4	11.4	10.9	11	14.7	14.7	14.2	14.4
	IL11	4.3	6.4	10.6	10.2	9.8	9.3	13.0*	12.8*	12.7*	12.7*
	IL12	4.1	6.1	10.3	10.1	9.5	9.3	14.3	14	13.8	12.6
	IL13	4.2	6	10.2	10.2	9.1	9.1	13.4*	13,2*	12.2	12.2
	IL14	4.1	6.5	10.8	10.6	9.4	9	15.2	14.5	13.7	13.7
	IL15	4.2	6.3	9.8	10	9.2	8.9	13.4	13.5	12.9	12
	IL16	4.3	6.4	10.5	10.5	9.4	9.5	14.3	13.7	13.6	13.4
	IL17	3.6	5.7	9.2	9.4	9	8.6	13.5	13.2	12.9	11.7
	IL18	3.6	5.9	9.8	10.2	9.4	9.3	13.9	13.8	12.7	12.7
	IL19	4	6.1	10.1	10.1	9.3	9.1	12	11.8	11.6	11.4
	IL20	4.2	6.2	10.1	10.1	9.4	9.2	14.6*	14.5*	13.8	13.1
	† genotype average was calculated across all treatments; †† maximal water stress was recorded when soil water capacity was at the minimum of 20% (see Supplementary Figure 1); * tassel appeareance; DAT = days after transplanting; C = control; N = nitrogen stress; W = water stress; N+W = combined nitrogen and water stresses.

## Sheet: Table S2
	Supplementary Table 2. Summary of the investigated phenotypic traits in this study
	Trait name	Observing time	Trait description	Trait code	Trait category	Camera
	Image-based traits
	Side area	DAT 35	Projected plant pixel area from side view, converted in cm2. The projected side plant area may serves as a measure for biomass.	PSA	Biomass-related	VIS
	Top area	DAT 35	Projected plant pixel area from top view, converted in cm2. The projected top plant area may serves as a measure for biomass.	TSA	Biomass-related	VIS
	Side compactness	DAT 35	Square of whole plant border length from side view divided by projected plant area from side view. Relative measure of plant compactness.	Scom	Architectural	VIS
	Top compactness	DAT 35	Square of whole plant border length from top view divided by projected plant area from top view. Relative measure of plant compactness.	Tcom	Architectural	VIS
	Convex hull area	DAT 35	Smallest geometrical object without concave parts that covers whole plant from top view, converted in cm2. Provides information on size of the plant.	CHA	Architectural	VIS
	Solidity	DAT 35	Ratio of projected plant area from top view and the convex hull area from top view. Trait may be a proxy of leaf area index.	Sol	Architectural	VIS
	Surface coverage	DAT 35	Ratio of projected plant area from top view and smallest mathematically solved circle area enclosing the plant from top view. Trait may be a proxy of leaf area index.	SCov	Architectural	VIS
	Caliper length	DAT 35	Largest distance of any two pixels within the convex hull from top view, converted into cm. This traits may be used as a measure how wide and how far spread the leaves are (i.e. the size of the canopy).	CLe	Architectural	VIS
	Roundness	DAT 35	Ratio between projected plant area from top view and perimeter of its convex hull from top view. This index gives us general information about plant shape (i.e. similarity to a circle). Ranges between 0 and 1 (a circular object has value 1).	Rnd	Architectural	VIS
	Plant height	DAT 35	Vertical distance in pixels from the most top plant pixel to the most bottom plant pixel from side view, converted into cm. Provides information on size of the plant.	PHg	Architectural	VIS
	Plant width	DAT 35	Distance between two most distinct horizontal plant pixels from side view, converted into cm. It may be used as proxy for plant erectness.	PWd	Architectural	VIS
	Leaf count	DAT 35	Estimated leaf count based on the number of end points of the plant skeleton from side view.	LCn	Architectural	VIS
	Leaf length	DAT 35	Length of the plant pixel skeleton from side view divided by leaf count from side view, converted into cm.	LLn	Architectural	VIS
	Leaf width	DAT 35	Average distance of plant pixels to the nearest skeleton pixel from side view, converted in cm.	LWd	Architectural	VIS
	Estimated biovolume	DAT 35	Estimated digital volume (unit: voxel) that corresponds to a pixel volume. Calculated from all side and top view images as sqrt (average plant side area2 x top plant area). A proxy for biomass.	EBv	Biomass-related	VIS
	Fluorescence intensity	DAT 35	Average intensity of the fluorescence reflection from side view based on the color of each pixel (pure red highest intensity, yellow lowest intensity). Provides a relative measure of photosynthetic health (by detecting senescence, necrosis and chlorosis).	FI	Physiological	FLUO
	Photosystem II (PSII) efficiency	DAT 23	Effective quantum of yield photochemical energy conversion in PSII for a light-adapted state. PSII = (FM’ - F (t))/FM’, where FM’ and F (t) are the maximal and actual (at time t in the steady state) fluorescence levels for a light-adapted state. The system enable top view imaging of plants.	PSII	Physiological	FluorCam
	Yellow to green	DAT 22	Proportion of yellow color plant pixels (histogram bin 3) from side view divided by the count of green color pixels (bins 4 to 7) from side view. Measure of senescent (yellow) tissue.	Y2G	Physiological	VIS
	Brown to green	DAT 22	Proportion of brown color plant pixels (histogram bin 2) from side view divided by the count of green color pixels (bins 4 to 7) from side view. Indicator of level of stress.	B2G	Physiological	VIS
	Red to green	DAT 22	Proportion of red color plant pixels (histogram bins 0 and 1) from side view divided by the count of green color pixels (bins 4 to 7) from side view. Indicator of level of stress.	R2G	Physiological	VIS
	Lab color a	DAT 22	Average color in the a* range (green to red) of the L*a*b* color space from side view. Small values indicate green and high values indicate red. Indicator of level of stress.	Lab_a	Physiological	VIS
	Lab color b	DAT 22	Average color in the b* range (blue to yellow) of the L*a*b* color space from side view. Small values indicate blue and high values indicate yellow. Indicator of level of stress.	Lab_b	Physiological	VIS
	Green color value	DAT 22 or 30	Average intensity of the green component of the plant pixels from side view. Indicator of level of stress.	RGB_g	Physiological	VIS
	Blue color value	DAT 22	Average intensity of the blue component of the plant pixels from side view. Indicator of level of stress.	RGB_b	Physiological	VIS
	Red color value	DAT 22	Average intensity of the red component of the plant pixels from side view. Indicator of level of stress.	RGB_r	Physiological	VIS
	Manually measured traits
	Biomass fresh	DAT 35	Weight of fresh above-ground biomass per pot, g.	BFw	Biomass-related	-
	Biomass dry	DAT 35	Weight of oven dry (for 72 hours at 80◦C) above-ground biomass per pot, g.	BDw	Biomass-related	-
	N concentration	DAT 35	Nitrogen concentration in dry matter at the above-ground plant level, %.	NC	Physiological	-
	Relative water content	DAT 34	Calculated as (fresh weight – dry weight)/(turgid weight – dry weight) × 100%. Two leaf discs of 1.5-cm diameter per plant were removed about 15 and 25 cm from the tip of first fully expanded leaf.	RWC	Physiological	-
	Indices
	Specific plant weight	DAT 35	Dry biomass per plant at the end of the experiment divided by pixel number per plant from VIS side view at the end of experiment, mg/kPix (Honsdorf et al., 2014).	SPW	Biomass-related	-
	Water use efficiency	DAT 35	Dry biomass per plant at the end of the experiment divided by the total amount of water added during 35 days at phenotyping platform, mg/g water (Honsdorf et al., 2014).	WUE	Physiological	-
	Physiological nitrogen use efficiency	DAT 35	Calculated as BDw (mg) in control treatment- BDw (mg) in stress treatment/NC (mg) in control treatment- NC (mg) in stress treatment (Namei et al., 2009). Index represents dry matter production per 1 mg of absorbed nitrogen.	PNUE	Physiological	-
	Resilience capacity index	DAT 35	Expresses the yield (here biomass yield) decrease of the genotypes under stress within a population, compared with yield potential (non-stress) conditions (for calculation details see Thiry et al., 2016).	RCI	Biomass-related	-
	Production capacity index	DAT 35	Expresses the mean yield (here biomass yield) of the genotypes under both stressed and non-stressed conditions within population (for calculation details see Thiry et al., 2016).	PCI	Biomass-related	-
	Notes: Top and side cameras were used to capture images at the different wavelength bands: visible light (VIS) and fluorescence (FLUO/FluorCam). DAT = days after transplanting. Marker points in the imaging chambers were used to adjust image analysis to zoom changes and for conversion of pixel area to millimeters.
	Literature
	Honsdorf N., March T.J., Berger B., Tester M., Pillen K. 2014. High-throughput phenotyping to detect drought tolerance QTL in wild barley introgression lines. PLoS One, 9(5): e97047.
	Namai, S., Toriyama K., Fukuta Y. 2009. Genetic variations in dry matter production and physiological nitrogen use efficiency in rice (Oryza sativa L.) varieties. Breeding Science, 59(3): 269–276.
	Thiry A.A., Chavez Dulanto P.N., Reynolds M.P., Davies W.J. 2016. How can we improve crop genotypes to increase stress resilience and productivity in a future climate? A new crop screening method based on productivity and resistance to abiotic stress. Journal of Experimental Botany, 67(19):5593–603.

## Sheet: Table S3
	Supplementary Table 3. Analysis of variance for image-based and manually measured traits of 20 maize genotypes grown under control conditions, nitrogen stress, water stress and combination of nitrogen and water stress
	Trait code	Source	d.f.	Sum of squares	Mean squares	P-value
	Image-based traits
	PSA	Treatments, T	3	8554376	2851459	< 0.001
		Genotype, G	19	2245374	118178	< 0.001
		G × E interaction	57	922812	16190	< 0.001
		Error	240	605429	2523
	PTA	Treatments, T	3	20270772	6756924	< 0.001
		Genotype, G	19	3467990	182526	< 0.001
		G × E interaction	57	2657492	46623	< 0.001
		Error	240	513476	2139
	SCom	Treatments, T	3	2739198	913066	< 0.001
		Genotype, G	19	6654257	350224	< 0.001
		G × E interaction	57	1096196	19232	< 0.001
		Error	240	68834	287
	TCom	Treatments, T	3	1035780	345260	< 0.001
		Genotype, G	19	5392962	283840	< 0.001
		G × E interaction	57	381081	6686	< 0.001
		Error	240	46739	195
	CHA	Treatments, T	3	225816864	75272288	< 0.001
		Genotype, G	19	140444068	7391793	< 0.001
		G × E interaction	57	40320620	707379	< 0.001
		Error	240	7894459	32894
	Sol	Treatments, T	3	0.0057	0.0019	< 0.001
		Genotype, G	19	0.5522	0.0291	< 0.001
		G × E interaction	57	0.0487	0.0009	< 0.001
		Error	240	0.0445	0.0002
	SCov	Treatments, T	3	0.0091	0.003	< 0.001
		Genotype, G	19	0.1918	0.0101	< 0.001
		G × E interaction	57	0.018	0.0003	< 0.001
		Error	240	0.0235	0.0001	< 0.001
	CLe	Treatments, T	3	15294	5098	< 0.001
		Genotype, G	19	7531	396	< 0.001
		G × E interaction	57	2204	39	< 0.001
		Error	240	1949	8
	Rnd	Treatments, T	3	0.021	0.007	< 0.001
		Genotype, G	19	0.509	0.027	< 0.001
		G × E interaction	57	0.057	0.001	< 0.001
		Error	240	0.051	0
	PHg	Treatments, T	3	140249	46750	< 0.001
		Genotype, G	19	35552	1871	< 0.001
		G × E interaction	57	13368	235	< 0.001
		Error	240	3778	16
	PWd	Treatments, T	3	2546	849	< 0.001
		Genotype, G	19	8278	436	< 0.001
		G × E interaction	57	1006	18	< 0.001
		Error	240	230	1
	LCn	Treatments, T	3	381	127	< 0.001
		Genotype, G	19	349	18	< 0.001
		G × E interaction	57	80	1	< 0.001
		Error	240	153	1
	LLn	Treatments, T	3	970	323	< 0.001
		Genotype, G	19	18201	958	< 0.001
		G × E interaction	57	944	17	< 0.001
		Error	240	1182	5
	LWd	Treatments, T	3	41.7	13.9	< 0.001
		Genotype, G	19	99.1	5.2	< 0.001
		G × E interaction	57	22.5	0.4	< 0.001
		Error	240	5.8	0
	EBv	Treatments, T	3	263644683330	87881561110	< 0.001
		Genotype, G	19	46935520785	2470290568	< 0.001
		G × E interaction	57	22698712304	398223023	< 0.001
		Error	240	5313673738	22140307
	FI	Treatments, T	3	0.0487	0.0162	< 0.001
		Genotype, G	19	0.5813	0.0306	< 0.001
		G × E interaction	57	0.0321	0.0006	< 0.001
		Error	240	0.0228	0.0001
	PSII	Treatments, T	3	0.212	0.0707	< 0.001
		Genotype, G	19	0.3108	0.0164	< 0.001
		G × E interaction	57	0.0884	0.0016	< 0.001
		Error	240	0.0375	0.0002
	Y2G	Treatments, T	3	0.0841	0.028	< 0.001
		Genotype, G	19	0.0367	0.0019	< 0.001
		G × E interaction	57	0.0239	0.0004	< 0.001
		Error	240	0.0035	0
	B2G	Treatments, T	3	0.0333	0.0111	< 0.001
		Genotype, G	19	0.0216	0.0011	< 0.001
		G × E interaction	57	0.0165	0.0003	< 0.001
		Error	240	0.0023	0
	R2G	Treatments, T	3	0.0052	0.0017	< 0.001
		Genotype, G	19	0.0052	0.0003	< 0.001
		G × E interaction	57	0.0049	0.0001	< 0.001
		Error	240	0.0013	0
	Lab_a	Treatments, T	3	1438	479	< 0.001
		Genotype, G	19	277	15	< 0.001
		G × E interaction	57	112	2	< 0.001
		Error	240	189	1
	Lab_b	Treatments, T	3	370	123	< 0.001
		Genotype, G	19	4549	239	< 0.001
		G × E interaction	57	311	5	< 0.001
		Error	240	649	3
	RGB_g	Treatments, T	3	0.5175	0.1725	< 0.001
		Genotype, G	19	0.0417	0.0022	< 0.001
		G × E interaction	57	0.0535	0.0009	< 0.001
		Error	240	0.0373	0.0002
	RGB_b	Treatments, T	3	0.0163	0.0054	< 0.001
		Genotype, G	19	0.0182	0.001	< 0.001
		G × E interaction	57	0.0038	0.0001	< 0.001
		Error	240	0.0067	0
	RGB_r	Treatments, T	3	0.007	0.0023	< 0.001
		Genotype, G	19	0.0596	0.0031	< 0.001
		G × E interaction	57	0.0139	0.0002	< 0.001
		Error	240	0.0188	0.0001
	Manually mesured traits
	BFw	Treatments, T	3	411911	137304	< 0.001
		Genotype, G	19	112510	5922	< 0.001
		G × E interaction	57	67057	1176	< 0.001
		Error	240	12446	52
	BDw	Treatments, T	3	7512	2504	< 0.001
		Genotype, G	19	1413	74	< 0.001
		G × E interaction	57	749	13	< 0.001
		Error	240	87	0
	NC	Treatments, T	3	49.4	16.5	< 0.001
		Genotype, G	19	4.1	0.2	< 0.001
		G × E interaction	57	3.7	0.1	< 0.001
		Error	240	3.3	0
	RWC	Treatments, T	3	6128	2043	< 0.001
		Genotype, G	19	1227	65	< 0.001
		G × E interaction	57	1361	24	< 0.001
		Error	240	202	1
	SPW	Treatments, T	3	45932	15311	< 0.001
		Genotype, G	19	11651	613	< 0.001
		G × E interaction	57	4353	76	< 0.001
		Error	240	811	3
	WUE	Treatments, T	3	11.4	3.8	< 0.001
		Genotype, G	19	5.92	0.31	< 0.001
		G × E interaction	57	1.69	0.03	< 0.001
		Error	240	1.54	0.01
	A full name, description and details of extraction for each trait are given in Supplementary Table 2.

## Sheet: Table S4
	Supplementary Table 4. Descriptive statistics (mean ± standard error) and simple stress indices (SSI) for image-based and manually measured traits of 20 maize inbred lines grown under optimal (C), nitrogen stress (N), water stress (W) and combination of nitrogen and water stress (N+W) conditions
	Trait code	Treatment				SSI
		C	N	W	N+W	N/C	W/C	N+W/C
	Image-based traits
	PSA	1412±29a	1313±20b	1077±22c	1015±19d	0.93	0.76	0.72
	PTA	1589±39a	1521±32b	1084±27c	1027±28d	0.96	0.68	0.65
	SCom	1028±40a	978±41b	848±31c	801±29d	0.95	0.82	0.78
	TCom	544±33a	512±34b	434±28c	403±27d	0.94	0.8	0.74
	CHA	5646±207a	5427±191b	3962±145c	3775±137d	0.96	0.7	0.67
	Sol	0.287±0.009a	0.286±0.009a	0.279±0.011b	0.276±0.011b	1	0.97	0.96
	SCov	0.144±0.007a	0.139±0.006ab	0.135±0.005b	0.130±0.005c	0.97	0.94	0.9
	CLe	78.6±1.4a	77.8±1.4a	64.8±1.1b	63.9±1.1b	0.99	0.82	0.81
	Rnd	0.74±0.01a	0.74±0.01a	0.73±0.01b	0.73±0.01b	1	0.99	0.99
	PHg	142±3a	140±3b	100±2c	99±2c	0.99	0.7	0.7
	PWd	64.7±1.4a	63.8±1.3b	59.5±1.2c	58.0±1.1d	0.99	0.92	0.9
	LCn	12.8±0.2a	12.4±0.2a	10.7±0.3b	10.2±0.3c	0.97	0.84	0.8
	LLn	70.2±1.7a	69.1±1.7b	66.9±1.8c	65.8±1.9d	0.98	0.95	0.94
	LWd	7.55±0.14a	7.47±0.14a	6.83±0.14b	6.75±0.15c	0.99	0.9	0.89
	EBv	1.58e+8±420a	1.47e+8±346b	1.00e+8±305c	9.2e+7±260d	0.93	0.63	0.58
	FI	0.312±0.010a	0.309±0.010a	0.290±0.010b	0.283±0.009c	0.99	0.93	0.91
	PSII	0.525±0.006a	0.518±0.006b	0.472±0.010c	0.468±0.010c	0.99	0.9	0.89
	Y2G	0.075±0.002c	0.079±0.002c	0.107±0.004b	0.113±0.004a	1.05	1.43	1.51
	B2G	0.021±0.001b	0.021±0.001b	0.040±0.003a	0.043±0.004a	1	1.9	2.05
	R2G	0.002±0.000b	0.002±0.000b	0.008±0.002a	0.009±0.002a	1	4	4.5
	Lab_a	107±2b	106±2b	111±1a	111±1a	0.99	1.04	1.04
	Lab_b	153±4b	154±4b	156±3a	156±4a	1.01	1.02	1.02
	RGB_g	0.427±0.004a	0.429±0.004a	0.345±0.004b	0.349±0.004b	1	0.81	0.82
	RGB_b	0.163±0.001b	0.164±0.001b	0.177±0.002a	0.178±0.002a	1.01	1.09	1.09
	RGB_r	0.259±0.003b	0.260±0.002b	0.269±0.004a	0.270±0.004a	1	1.04	1.04
	Manually mesured traits
	BFw	212±8a	200±6b	139±3c	131±3d	0.94	0.66	0.62
	BDw	23.8±0.9a	22.2±0.7b	13.7±0.3c	12.9±0.3d	0.93	0.56	0.54
	NC	2.02±0.03c	1.79±0.03d	2.74±0.04a	2.60±0.04b	0.89	1.36	1.29
	RWC	94.1±0.3a	93.8±0.3a	85.3±0.8b	85.1±0.9b	1	0.91	0.91
	SPW	72.8±2.1a	70.7±2.0b	48.5±1.0c	47.2±1.0d	0.97	0.67	0.65
	WUE	1.51±0.03c	1.47±0.03c	1.91±0.04a	1.83±0.04b	0.97	1.26	1.21
	Means of the same trait followed by different letters are significantly different at 0.05% levels of probability. SSI is the ratio of the mean plant performance under stress vesus control treatment. A full name, description and details of extraction for each trait are given in Supplementary Table 2.

## Sheet: Table S5
	Supplementary Table 5. Standard deviation (σ) and coefficient of variation (CV) for image-based and manually measured traits of 20 maize inbred lines grown under optimal (C), nitrogen stress (N), water stress (W) and combination of nitrogen and water stress (N+W) conditions
	Trait code	σ				CV (%)
		C	N	W	N+W	C	N	W	N+W
	Image-based traits
	PSA	130	113	99	85	9.2	8.6	9.2	8.4
	PTA	174	162	122	124	10.9	10.6	11.3	12
	SCom	178	173	139	131	17.3	17.7	16.4	16.4
	TCom	156	151	127	119	28.8	29.5	29.2	29.6
	CHA	925	853	647	613	16.4	15.7	16.3	16.2
	Sol	0.043	0.043	0.047	0.048	15	15.1	17	17.3
	SCov	0.027	0.027	0.024	0.024	18.8	19.2	17.9	18.4
	CLe	6.2	6.1	5.1	5.1	7.9	7.9	7.8	8
	Rnd	0.048	0.043	0.041	0.041	6.5	5.9	5.6	5.7
	PHg	15.2	14.4	9.9	10.3	10.7	10.3	9.9	10.4
	PWd	6.1	5.7	5.3	5	9.4	9	8.9	8.6
	LCn	1.08	1.06	1.16	1.14	8.5	8.5	10.9	11.2
	LLn	7.8	7.5	8	7.9	11	10.9	12	12.1
	LWd	0.608	0.632	0.625	0.623	8.1	8.5	9.1	9.2
	EBv	18807	16505	13665	11637	11.9	11.2	12.7	12.6
	FI	0.044	0.043	0.047	0.046	13.9	14	16.1	16.4
	PSII	0.027	0.027	0.043	0.044	5.1	5.2	9.1	9.4
	Y2G	0.009	0.009	0.018	0.019	11.6	11.4	16.7	17
	B2G	0.005	0.005	0.015	0.016	26.1	26.2	37.2	38.4
	R2G	0.001	0.001	0.006	0.007	57.7	55.1	82.9	81.7
	Lab_a	1.28	1.22	0.94	1.06	1.2	1.1	0.8	1
	Lab_b	4.2	4.1	3.8	3.9	2.7	2.7	2.4	2.5
	RGB_g	0.019	0.018	0.016	0.017	4.5	4.1	4.6	4.9
	RGB_b	0.005	0.006	0.01	0.01	3.3	3.9	5.5	5.8
	RGB_r	0.011	0.01	0.018	0.019	4.4	4	6.8	7
	Manually mesured traits
	BFw	36.3	26.7	14.5	12.7	17.1	13.4	10.5	9.6
	BDw	4.1	3	1.5	1.3	17.2	13.7	10.8	9.7
	NC	0.143	0.125	0.2	0.172	7.1	7	7.3	6.6
	RWC	1.45	1.43	3.73	4	1.5	1.5	4.4	4.7
	SPW	9.6	8.9	4.9	4.4	13.2	12.5	10.1	9.3
	WUE	0.148	0.143	0.174	0.166	9.8	9.7	9.1	9.1
	CV was calculated as the ratio of standard deviation to the mean, expressed in %. A full name, description and details of extraction for each trait are given in Supplementary Table 3. Means are given in Supplementary Table 4.

## Sheet: Table S6
	Supplementary Table 6. REML variance components (± standard error of estimates) for random model of two-way genotype by treatment table and broad-sense heritability (h2)
	Trait code	Estimate	Treatment	Genotype	Interaction	h2
	Image-based traits
	PSA	Variance	35444±29105	6369±2402	3412±761	0.86
		P-value	< 0.001	< 0.001	< 0.001
		%	78.4	14.1	7.5
	PTA	Variance	83865±68951	8491±3741	11121±2184	0.74
		P-value	< 0.001	< 0.001	< 0.001
		%	81	8.3	10.7
	SCom	Variance	11175±9320	20691±7107	4739±901	0.95
		P-value	< 0.001	< 0.001	< 0.001
		%	30.5	56.6	12.9
	TCom	Variance	4232±3523	17322±5756	1623±313	0.98
		P-value	< 0.001	< 0.001	< 0.001
		%	18.3	74.7	7
	CHA	Variance	932067±768251	4017764±150114	168723±33136	0.9
		P-value	< 0.001	< 0.001	< 0.001
		%	61.4	27.5	11.1
	Sol	Variance	1.5e-05±2.1e-05	1.8e-03±5.9e-04	1.7e-04±4.0e-05	0.97
		P-value	0.227	< 0.001	< 0.001
		%	0.8	90.7	8.5
	SCov	Variance	3.4e-05±3.1e-05	6.1e-04±2.0e-04	4.8e-05±1.4e-05	0.97
		P-value	< 0.001	< 0.001	< 0.001
		%	4.9	88.1	7
	CLe	Variance	63.3±52.1	22.3±8.0	7.7±1.8	0.9
		P-value	< 0.001	< 0.001	< 0.001
		%	67.8	23.9	8.3
	Rnd	Variance	7.5e-05±7.2e-05	1.6e-03±5.4e-04	2.0e-04±4.7e-05	0.96
		P-value	< 0.001	< 0.001	< 0.001
		%	4	85.6	10.4
	PHg	Variance	581±477	102±38	54±11	0.87
		P-value	< 0.001	< 0.001	< 0.001
		%	78.8	13.9	7.4
	PWd	Variance	10.4±8.7	26.1±8.8	4.2±0.8	0.96
		P-value	< 0.001	< 0.001	< 0.001
		%	25.5	64.2	10.3
	LCn	Variance	1.5±1.3	1.0±0.4	0.2±0.1	0.92
		P-value	< 0.001	< 0.001	< 0.001
		%	55.3	36.6	8.1
	LLn	Variance	3.8±3.3	58.8±19.4	2.9±0.8	0.98
		P-value	< 0.001	< 0.001	< 0.001
		%	5.8	89.7	4.5
	LWd	Variance	0.17±0.14	0.30±0.10	0.09±0.01	0.92
		P-value	< 0.001	< 0.001	< 0.001
		%	30.1	53.4	16.5
	EBv	Variance	1.1e+09±9.0e+08	1.3e+08±5.0e+07	9.4e+07±1.9e+07	0.84
		P-value	< 0.001	< 0.001	< 0.001
		%	83	9.9	7.1
	FI	Variance	1.9e-04±1.6e-04	1.9e-03±6.2e-04	1.1e-04±2.5e-05	0.98
		P-value	< 0.001	< 0.001	< 0.001
		%	8.8	86.1	5.1
	PSII	Variance	6.6e-04±7.2e-04	9.2e-04±3.3e-04	3.5e-04±7.3e-05	0.91
		P-value	< 0.001	< 0.001	< 0.001
		%	40.4	43.3	16.3
	Y2G	Variance	3.6e-04±3.0e-04	1.0e-04±4.1e-05	1.0e-04±2.0e-05	0.79
		P-value	< 0.001	< 0.001	< 0.001
		%	63.7	17.7	18.6
	B2G	Variance	1.4e-04±1.2e-04	5.7e-05±2.5e-05	7.1e-05±1.4e-05	0.76
		P-value	< 0.001	< 0.001	< 0.001
		%	52.6	21	26.4
	R2G	Variance	1.2e-05±1.1e-05	1.0e-05±4.8e-06	1.5e-05±2.9e-06	0.73
		P-value	< 0.001	< 0.001	< 0.001
		%	32.2	27.2	40.6
	Lab_a	Variance	5.9±4.9	0.8±0.3	0.3±0.1	0.86
		P-value	< 0.001	< 0.001	< 0.001
		%	84.5	11.2	4.3
	Lab_b	Variance	1.4±1.2	14.6±4.9	0.7±0.3	0.98
		P-value	< 0.001	< 0.001	< 0.001
		%	8.4	87.2	4.4
	RGB_g	Variance	2.1e-03±1.8e-03	7.6e-05±4.5e-05	2.0e-04±4.4e-05	0.56
		P-value	< 0.001	< 0.019	< 0.001
		%	88.7	3.1	8.2
	RGB_b	Variance	6.6e-05±5.4e-05	5.3e-05±1.9e-05	10.0e-06±2.8e-06	0.93
		P-value	< 0.001	< 0.001	< 0.001
		%	50.9	41.4	7.7
	RGB_r	Variance	3.0e-05±2.7e-05	1.8e-04±6.4e-05	4.3e-05±1.2e-05	0.92
		P-value	< 0.001	< 0.001	< 0.001
		%	11.7	71.2	17
	Manually measured traits
	BFw	Variance	1701±1401	297±121	281±55	0.8
		P-value	< 0.001	< 0.001	< 0.001
		%	74.7	13	12.3
	BDw	Variance	31.1±25.5	3.8±1.5	3.2±0.6	0.82
		P-value	< 0.001	< 0.001	< 0.001
		%	81.6	10	8.4
	NC	Variance	0.203±0.168	0.009±0.004	0.014±0.003	0.7
		P-value	< 0.001	< 0.001	< 0.001
		%	89.8	4.1	6.2
	RWC	Variance	25.2±20.8	2.5±1.3	5.7±1.1	0.63
		P-value	< 0.001	0.004	< 0.001
		%	75.2	7.6	17.2
	SPW	Variance	190±156	33±12	18±4	0.88
		P-value	< 0.001	< 0.001	< 0.001
		%	78.6	13.9	7.5
	WUE	Variance	0.047±0.038	0.017±0.006	0.005±0.001	0.9
		P-value	< 0.001	< 0.001	< 0.001
		%	66.8	25	8.7
	A full name, description and details of extraction for each trait are given in Supplementary Table 2.

## Sheet: Table S7
	Supplementary Table 7. Matrix for correlation coefficients (r) showing the simple linear relationship among image-based (normal font) and manually mesured (bolded font) traits in control treatment
	Trait name (Trait code)	BFw	BDw	NC	RWC	SPW	WUE	PSA	PTA	SCom	TCom	CHA	Sol	SCov	CLe	Rnd	PHg	PWd	LCn	LLn	LWd	EBv	FI	PSII	Y2G	B2G	R2G	Lab_a	Lab_b	RGB_g	RGB_b	RGB_r
	Biomass fresh weight (BFw)	1
	Biomass dry weight (BDw)	0.798323	1
	Nitrogen concentration (NC)	-0.26745	-0.4758	1
	Relative water content (RWC)	-0.108163	-0.374738	0.10801	1
	Specific plant weight (SPW)	0.69931	0.97027	-0.525968	-0.466221	1
	Water use efficiency (WUE)	0.677159	0.866419	-0.424793	-0.522171	0.874045	1
	Side area (PSA)	0.670801	0.631909	-0.0832337	-0.156094	0.450631	0.544998	1
	Top area (PTA)	0.648682	0.686301	-0.418951	-0.23007	0.698369	0.571451	0.523586	1
	Side compactness (SCom)	0.0962701	0.00119692	0.354652	-0.0983368	-0.104031	-0.0032605	0.447231	-0.147478	1
	Top compactness (TCom)	0.0969082	0.0793598	0.0937728	-0.321024	0.0395083	0.214095	0.476898	-0.040217	0.745436	1
	Convex hull area (CHA)	0.505023	0.575446	-0.356181	-0.434194	0.564511	0.487395	0.572537	0.515254	0.245037	0.537127	1
	Solidness (Sol)	-0.134995	-0.14469	0.134843	0.360874	-0.148978	-0.221342	-0.313613	0.101961	-0.342774	-0.626647	-0.791062	1
	Surface coverage (SCov)	0.0899334	0.293021	-0.260685	0.12687	0.323775	0.0792311	-0.202831	0.397355	-0.455582	-0.630431	-0.36472	0.710954	1
	Calipher length (Cle)	0.392657	0.567904	0.0128265	-0.48173	0.539966	0.608753	0.450448	0.238233	0.418953	0.546636	0.712969	-0.671854	-0.403336	1
	Roundness (Rnd)	0.0847604	0.363312	-0.325033	-0.0634141	0.364819	0.220998	0.0989033	0.24918	-0.0363023	-0.134796	-0.0192766	0.203663	0.679365	-0.0731854	1
	Plant height (PHg)	0.481621	0.605132	-0.167445	-0.45115	0.658738	0.585255	0.183064	0.329205	0.087783	0.12923	0.653975	-0.53958	-0.0783244	0.817851	0.0215624	1
	Plant width (PWd)	0.143478	0.0903804	0.0879238	-0.368573	0.0414518	0.253642	0.606625	0.0670343	0.546328	0.808998	0.657103	-0.71815	-0.780027	0.610576	-0.366028	0.201291	1
	Leaf count (LCn)	0.184973	-0.0601348	0.363593	-0.0973572	-0.118464	0.1048	0.233479	-0.00511831	0.364491	0.494633	0.120551	-0.121357	-0.42129	0.268876	-0.514168	0.0692765	0.43952	1
	Leaf length (LLn)	0.0289667	0.170377	0.0371347	-0.0076798	0.0944019	0.0234955	0.400225	0.18615	0.398157	0.133465	-0.0429796	0.198069	0.205899	0.0060234	0.466616	-0.254441	0.0788574	-0.440794	1
	Leaf width (LWd)	-0.013513	0.258598	-0.419276	0.115801	0.302489	0.0288647	-0.137122	0.503085	-0.524393	-0.672421	-0.106449	0.472568	0.66449	-0.347711	0.275633	-0.0256132	-0.486636	-0.510466	0.091647	1
	Estimated biovolume (EBv)	0.752624	0.79326	-0.211793	-0.172553	0.6383	0.641945	0.912496	0.705661	0.215773	0.232693	0.549541	-0.168978	0.0554415	0.419758	0.234093	0.273146	0.363216	0.0633769	0.386075	0.132149	1
	Flourescence intensity (FI)	0.0793888	0.049644	-0.030484	-0.214164	0.0921575	-0.00465751	-0.118076	0.24085	-0.542838	-0.404561	0.172395	-0.0613084	0.0123355	0.0469366	-0.120504	0.180817	-0.0626356	-0.303966	-0.056483	0.164866	0.040844	1
	Photosystem II efficiency (PSII)	0.171822	0.0921922	0.154686	0.294149	0.0302654	0.0976476	0.247242	-0.0664038	0.321468	0.302556	0.100904	-0.167868	-0.15615	0.217408	0.000812399	0.113721	0.187087	0.446993	-0.27655	-0.231159	0.134406	-0.623548	1
	Yellow to green (Y2G)	-0.00935166	-0.176394	0.196634	0.207726	-0.288761	-0.368163	-0.019184	-0.290263	0.268219	0.086351	-0.211634	0.0610251	-0.0360651	-0.252963	0.00860006	-0.334975	-0.143443	-0.0142149	0.18945	-0.274735	-0.0394229	-0.128118	-0.0979348	1
	Blue to green (B2G)	-0.289779	-0.439221	0.285585	0.462902	-0.4882	-0.595388	-0.166183	-0.314434	0.348892	0.0638757	-0.417079	0.341822	0.0377757	-0.381294	-0.130163	-0.519212	-0.15362	0.0786331	0.277788	-0.0512203	-0.245236	-0.412812	-0.0248308	0.696078	1
	Red to green (R2G)	0.18721	0.099128	-0.0405403	0.461739	0.0143249	-0.201211	-0.0299008	0.178125	-0.0194988	-0.289045	-0.277486	0.484155	0.42501	-0.318284	0.0143548	-0.212325	-0.406732	0.0145544	0.0820923	0.354012	0.0941818	-0.258373	0.111521	0.579973	0.711458	1
	Lab color a (Lab_a)	0.00217932	-0.090471	0.310491	-0.108373	-0.115436	-0.111754	-0.104125	-0.068168	0.2587	-0.102764	-0.305193	0.37088	0.117242	0.026881	-0.010343	-0.0339474	-0.162123	0.175297	0.294063	-0.136227	-0.0649119	0.101574	-0.2727	0.189886	0.334032	0.205231	1
	Lab color b (Lab_b)	-0.353121	-0.471684	0.21061	0.133532	-0.444201	-0.476082	-0.445053	-0.287636	-0.425965	-0.459346	-0.243962	0.0850801	-0.0111375	-0.273764	-0.0375019	-0.170674	-0.262465	-0.252206	-0.120209	-0.0179178	-0.371894	0.728997	-0.49406	0.0753887	-0.0908109	-0.237017	0.241458	1
	Green color value (RGB_g)	0.186718	0.360568	-0.264094	0.00674303	0.395317	0.157856	0.161495	0.385335	0.213279	0.290155	0.455901	-0.221208	0.0819446	0.176401	0.1579	0.262342	0.0863185	-0.0257924	-0.0343012	0.26876	0.176555	-0.414954	0.319511	-0.112124	0.0404575	0.129575	-0.503019	-0.559715	1
	Blue color value (RGB_b)	-0.330439	-0.224708	0.414374	-0.326738	-0.214412	-0.223979	0.0077153	-0.147165	0.261548	0.0818155	-0.178458	0.104005	0.0497171	-0.0890849	0.259986	-0.22417	0.102959	-0.075911	0.375005	-0.067535	-0.127855	-0.020877	-0.105179	0.104406	0.0656663	-0.235359	0.0722331	0.144911	-0.0413089	1
	Red color value (RGB_r)	-0.260564	-0.202418	0.412128	-0.169893	-0.168908	-0.15738	-0.229382	-0.329516	0.0666816	-0.0276773	-0.272483	0.0556344	-0.0629364	0.0312523	0.0303673	-0.100049	-0.0469223	-0.138871	0.165764	-0.208975	-0.265605	0.141435	-0.208726	0.43498	0.214905	0.0140519	0.0579219	0.275519	-0.148125	0.650349	1
	A full name, description and details of extraction for each trait are given in Supplementary Table 2.
	Yellow: Significant correlations at P < 0.05
	Orange: Significant correlations at P < 0.01
	Red: Significant correlations at P < 0.001

## Sheet: Table S8
	Supplementary Table 8. Matrix for correlation coefficients (r) showing the simple linear relationship among image-based (normal font) and manually mesured (bolded font) traits in nitrogen stress treatment
	Trait name (Trait code)	BFw	BDw	NC	RWC	SPW	WUE	PSA	PTA	SCom	TCom	CHA	Sol	SCov	CLe	Rnd	PHg	PWd	LCn	LLn	LWd	EBv	FI	PSII	Y2G	B2G	R2G	Lab_a	Lab_b	RGB_g	RGB_b	RGB_r
	Biomass fresh weight (BFw)	1
	Biomass dry weight (BDw)	0.689909	1
	Nitrogen concentration (NC)	-0.323864	-0.561979	1
	Relative water content (RWC)	0.0632501	-0.356372	0.126152	1
	Specific plant weight (SPW)	0.611126	0.971077	-0.576007	-0.376259	1
	Water use efficiency (WUE)	0.6613	0.896336	-0.437829	-0.360732	0.876313	1
	Side area (PSA)	0.618782	0.534174	-0.241456	-0.0106834	0.264365	0.412254	1
	Top area (PTA)	0.499297	0.552674	-0.0377743	-0.0123722	0.50249	0.431306	0.454363	1
	Side compactness (SCom)	-0.0361335	-0.10414	0.126623	-0.0713697	-0.201836	-0.099524	0.263611	-0.27254	1
	Top compactness (TCom)	0.00682311	0.0840089	0.170458	-0.377388	-0.0159602	0.128686	0.379634	-0.0860559	0.771056	1
	Convex hull area (CHA)	0.408189	0.456615	-0.0802004	-0.351108	0.368607	0.30723	0.58417	0.409402	0.257105	0.605966	1
	Solidness (Sol)	-0.192409	-0.213642	0.105742	0.394959	-0.150007	-0.146862	-0.384195	0.128245	-0.387747	-0.68454	-0.841381	1
	Surface coverage (SCov)	-0.106727	0.0840574	-0.29453	0.226428	0.166474	0.0532859	-0.25788	0.22231	-0.550272	-0.726996	-0.596398	0.775356	1
	Calipher length (Cle)	0.350251	0.535518	-0.139196	-0.448954	0.544891	0.557575	0.280696	0.0205528	0.404601	0.575018	0.639727	-0.694129	-0.55815	1
	Roundness (Rnd)	-0.142502	0.20734	-0.36796	-0.264114	0.202874	0.269503	0.121823	0.0717291	-0.0881174	0.0249235	-0.0336619	0.0742216	0.418484	-0.136216	1
	Plant height (PHg)	0.39654	0.531096	-0.264923	-0.382678	0.596489	0.481054	0.0783499	0.0221606	0.104529	0.214034	0.564176	-0.613348	-0.312352	0.832204	-0.101231	1
	Plant width (PWd)	0.20384	0.165515	0.243276	-0.349096	0.0390398	0.210925	0.528815	0.143661	0.538335	0.815835	0.715079	-0.691587	-0.837823	0.61096	-0.149366	0.247509	1
	Leaf count (LCn)	0.156519	-0.0896666	0.28918	0.0548667	-0.134903	0.0302474	0.144463	0.0160503	0.465346	0.481251	0.226219	-0.210166	-0.44073	0.282513	-0.366811	0.165528	0.425237	1
	Leaf length (LLn)	-0.110294	0.06405	-0.238697	-0.0777574	0.000939185	0.0146842	0.176416	0.00810301	0.32373	0.0636517	-0.192632	0.225013	0.132135	-0.0293505	0.275864	-0.325893	0.071379	-0.407609	1
	Leaf width (LWd)	0.0475577	0.297066	-0.33323	0.166637	0.346338	0.123161	-0.0030165	0.497325	-0.655702	-0.706737	-0.236649	0.524243	0.680438	-0.392618	0.196883	-0.118065	-0.525714	-0.453225	0.016235	1
	Estimated biovolume (EBv)	0.66205	0.664551	-0.1873	-0.0766294	0.452197	0.495971	0.916763	0.681291	0.084737	0.274162	0.630869	-0.299481	-0.147071	0.294489	0.0771137	0.123942	0.457217	0.0763463	0.103688	0.146814	1
	Flourescence intensity (FI)	0.10879	0.0220102	-0.0137017	-0.0910334	0.0770391	-0.0454331	-0.132979	0.269118	-0.550642	-0.388199	0.212506	-0.0838792	-0.00393525	0.0203368	-0.0966512	0.183939	-0.0256136	-0.310996	-0.0787054	0.21765	0.00339685	1
	Photosystem II efficiency (PSII)	0.148215	0.044763	0.119229	0.399885	0.0332717	0.150068	0.11856	-0.0543769	0.288485	0.248624	0.0710153	-0.115695	-0.0799046	0.151095	-0.0154845	0.100066	0.111091	0.421508	-0.325588	-0.231918	0.0533277	-0.593693	1
	Yellow to green (Y2G)	-0.0580416	-0.287548	0.129142	0.123434	-0.345669	-0.413067	-0.0433111	-0.215167	0.450331	0.211224	-0.12666	0.0863166	-0.0300535	-0.169306	-0.215423	-0.302495	-0.0202866	0.193201	0.164605	-0.340278	-0.0128437	-0.287765	-0.0351801	1
	Blue to green (B2G)	-0.306387	-0.457116	0.222921	0.381275	-0.515051	-0.546694	-0.0889779	-0.264975	0.469253	0.157808	-0.318947	0.294654	0.0713873	-0.34146	-0.158763	-0.489324	-0.0955234	0.0914263	0.306267	-0.201356	-0.178762	-0.444071	0.0410488	0.757905	1
	Red to green (R2G)	-0.231026	-0.379383	0.127497	0.402904	-0.346232	-0.376311	-0.320715	-0.152436	0.140504	-0.198692	-0.535548	0.575285	0.366522	-0.443982	-0.216245	-0.464148	-0.372579	0.216229	0.0666667	0.0647846	-0.30987	-0.366916	0.210136	0.66308	0.791587	1
	Lab color a (Lab_a)	-0.0152251	-0.10302	0.0817469	-0.123986	-0.0678577	-0.0558902	-0.239988	-0.170014	0.37927	0.0287825	-0.19258	0.19062	0.0368512	0.144316	-0.115839	0.101339	-0.0281944	0.191476	0.27649	-0.275392	-0.256448	0.00713234	-0.179874	0.468467	0.410369	0.44646	1
	Lab color b (Lab_b)	-0.32313	-0.503447	0.2257	0.162684	-0.451712	-0.497771	-0.349743	-0.154302	-0.440288	-0.470415	-0.192701	0.1416	0.0806626	-0.342231	-0.0424206	-0.18836	-0.261324	-0.270519	-0.0532031	0.0658129	-0.323113	0.761631	-0.507278	-0.0792592	-0.135941	-0.0774779	0.100116	1
	Green color value (RGB_g)	0.0716671	0.407155	-0.0774108	-0.104335	0.400351	0.172117	0.157355	0.271176	0.185466	0.290532	0.343055	-0.202588	-0.0647265	0.232752	0.0766464	0.265196	0.11398	0.00296134	-0.140836	0.283403	0.286714	-0.422028	0.26809	-0.0357897	0.0308983	-0.0529162	-0.351368	-0.600906	1
	Blue color value (RGB_b)	-0.222589	-0.0178762	0.0819717	-0.383465	-0.0375206	-0.0739642	-0.142823	-0.152366	0.149376	0.0990208	-0.162182	0.078419	-0.0238294	-0.0152046	0.318055	-0.156061	0.112092	-0.20196	0.419832	-0.0175587	-0.0620189	-0.0887574	-0.191272	0.173451	-0.0376582	-0.0905426	-0.0219907	-0.00330603	0.132998	1
	Red color value (RGB_r)	-0.202113	-0.0183215	0.176039	-0.268373	-0.0267671	-0.073575	-0.186512	-0.296147	0.159245	0.211802	-0.0769822	-0.0911998	-0.213578	0.265089	-0.0973853	0.0167768	0.200959	-0.00602729	0.167255	-0.231055	-0.0565081	-0.043455	-0.102735	0.393474	0.060012	0.0764056	0.0468937	0.0284104	0.0929755	0.715234	1
	A full name, description and details of extraction for each trait are given in Supplementary Table 2.
	Yellow: Significant correlations at P < 0.05
	Orange: Significant correlations at P < 0.01
	Red: Significant correlations at P < 0.001

## Sheet: Table S9
	Supplementary Table 9. Matrix for correlation coefficients (r) showing the simple linear relationship among image-based (normal font) and manually mesured (bolded font) traits in water stress treatment
	Trait name (Trait code)	BFw	BDw	NC	RWC	SPW	WUE	PSA	PTA	SCom	TCom	CHA	Sol	SCov	CLe	Rnd	PHg	PWd	LCn	LLn	LWd	EBv	FI	PSII	Y2G	B2G	R2G	Lab_a	Lab_b	RGB_g	RGB_b	RGB_r
	Biomass fresh weight (BFw)	1
	Biomass dry weight (BDw)	0.570542	1
	Nitrogen concentration (NC)	-0.349208	-0.212075	1
	Relative water content (RWC)	0.326313	0.0220857	-0.323745	1
	Specific plant weight (SPW)	0.310849	0.900748	-0.0800947	-0.0235644	1
	Water use efficiency (WUE)	0.532841	0.887785	-0.210525	0.137624	0.81731	1
	Side area (PSA)	0.589251	0.440935	-0.295543	0.214093	0.0309005	0.387046	1
	Top area (PTA)	0.481498	0.580429	-0.36468	0.0769577	0.378524	0.392477	0.563829	1
	Side compactness (SCom)	0.195265	-0.0833907	0.21462	-0.0895783	-0.26246	-0.0725828	0.263206	-0.0964837	1
	Top compactness (TCom)	-0.0138065	0.0691867	0.4998	-0.269966	-0.0537666	0.0143308	0.177112	-0.223364	0.631783	1
	Convex hull area (CHA)	0.10094	0.0617857	0.309899	-0.355662	-0.120974	-0.087643	0.28285	0.330837	0.302847	0.549668	1
	Solidness (Sol)	0.21462	0.305057	-0.56458	0.369431	0.354654	0.310947	0.0947714	0.342934	-0.34878	-0.708453	-0.759501	1
	Surface coverage (SCov)	0.00154422	0.258337	-0.550809	0.227114	0.363051	0.179217	-0.0562675	0.289677	-0.548338	-0.620687	-0.620958	0.822236	1
	Calipher length (Cle)	0.259621	0.293153	0.247895	-0.155789	0.0518569	0.220372	0.435074	0.368275	0.500514	0.571277	0.78346	-0.560567	-0.651361	1
	Roundness (Rnd)	-0.319482	0.116872	-0.0739548	-0.218563	0.171907	0.0211162	-0.166655	0.0113234	0.124387	0.395715	0.211267	-0.201533	0.211906	0.0456887	1
	Plant height (PHg)	-0.21297	-0.220301	0.59429	-0.292979	-0.216907	-0.312713	-0.142542	-0.0390297	0.264214	0.465736	0.724521	-0.722355	-0.545802	0.490813	0.137527	1
	Plant width (PWd)	0.416689	0.351574	0.197726	-0.166734	0.049637	0.21928	0.616609	0.410972	0.482325	0.592559	0.775401	-0.501574	-0.57205	0.92455	0.00739241	0.368623	1
	Leaf count (LCn)	0.0687923	-0.233763	0.160491	-0.206207	-0.326103	-0.31861	0.0490789	-0.000943952	0.440408	0.507208	0.44371	-0.392183	-0.392701	0.258858	0.079241	0.376922	0.349507	1
	Leaf length (LLn)	0.0410654	0.268335	-0.043029	0.160768	0.201641	0.279995	0.190735	-0.0138886	0.305453	0.0745972	-0.320065	0.252268	0.158758	0.142718	0.143842	-0.316514	0.0808131	-0.590331	1
	Leaf width (LWd)	0.0641242	0.0780003	-0.559713	0.280701	0.0869753	-0.0313105	0.0958044	0.537056	-0.519719	-0.849232	-0.376501	0.745647	0.672651	-0.347704	-0.279832	-0.433389	-0.327559	-0.370244	0.012817	1
	Estimated biovolume (EBv)	0.63465	0.614928	-0.375145	0.12695	0.163441	0.434222	0.93934	0.748006	0.168356	0.0771436	0.292426	0.219175	0.116474	0.439714	-0.0315745	-0.138933	0.586204	0.000507167	0.221675	0.237043	1
	Flourescence intensity (FI)	0.0467444	0.0607961	-0.0260256	0.0354416	0.0776759	0.0319678	-0.0234667	0.37799	-0.305842	-0.391517	0.146113	0.117327	-0.0331188	0.16708	-0.332281	0.125284	0.0180549	-0.353223	-0.000216762	0.342802	0.135974	1
	Photosystem II efficiency (PSII)	0.355619	0.245983	-0.158646	0.275343	0.216399	0.0864767	0.155754	0.0257814	0.0203962	0.153788	-0.0768017	0.147979	0.247015	-0.223662	0.16493	-0.0735734	-0.0165988	0.40719	-0.311509	-0.0637859	0.0963288	-0.515683	1
	Yellow to green (Y2G)	-0.219518	-0.257987	0.25608	0.178592	-0.270451	-0.427235	-0.00494436	0.110424	0.126737	0.0318523	0.0855956	-0.039388	0.0265388	0.0582421	0.00103868	0.352886	-0.00380757	0.0895013	0.0602155	0.249179	-0.040712	-0.182019	0.115103	1
	Blue to green (B2G)	-0.10993	-0.0784479	0.0835417	0.207928	-0.0989874	-0.251039	0.0297679	0.0288066	0.155573	-0.00429566	-0.154751	0.161215	0.165862	-0.0270109	0.00327293	0.0623475	-0.00986331	0.0880333	0.180743	0.263147	-0.0115358	-0.448834	0.381128	0.842557	1
	Red to green (R2G)	-0.157431	0.115473	-0.0251437	0.335496	0.168568	-0.0642759	0.000996835	0.140698	-0.262605	-0.211648	-0.305493	0.400723	0.470163	-0.251266	-0.0173412	-0.0690341	-0.22834	-0.090233	0.0598123	0.461488	0.0449626	-0.209691	0.464896	0.65642	0.777798	1
	Lab color a (Lab_a)	0.182903	0.193932	0.0561981	0.185403	0.320673	0.191393	-0.181223	-0.215355	0.0413828	-0.0729434	-0.621651	0.478556	0.277501	-0.393829	-0.150818	-0.273832	-0.385711	-0.0853562	0.230606	-0.0194637	-0.187946	-0.0968524	0.360134	0.0115411	0.242109	0.232289	1
	Lab color b (Lab_b)	-0.00453453	-0.0876938	-0.0535731	0.157691	-0.059111	-0.0977257	-0.0317824	0.414582	-0.232737	-0.527078	0.0298976	0.285478	0.115164	0.0568145	-0.34131	0.0938207	-0.0666694	-0.277328	0.00227233	0.506705	0.143835	0.899653	-0.420681	-0.0115446	-0.235707	-0.0309166	-0.0755233	1
	Green color value (RGB_g)	-0.190308	-0.300168	0.00103715	0.222701	-0.29581	-0.211572	-0.063532	0.0874583	0.267312	-0.0372749	0.246147	-0.188224	-0.191059	0.286795	0.0808597	0.205718	0.146018	-0.087015	0.196868	0.0697483	-0.0347276	0.270315	-0.487982	0.0908404	-0.164135	-0.205268	-0.593045	0.396229	1
	Blue color value (RGB_b)	0.0578682	0.157125	0.360726	-0.00878479	0.0918308	0.0515826	0.109309	0.246066	0.613696	0.462812	0.434595	-0.302815	-0.264713	0.582627	0.344344	0.417828	0.48907	0.0658649	0.468343	-0.278925	0.165245	0.0176619	-0.199588	0.305465	0.141797	-0.0856327	-0.172137	0.0633256	0.553883	1
	Red color value (RGB_r)	0.132148	0.161087	0.0163849	0.405498	0.0320255	0.073469	0.336043	0.492932	0.125647	0.0250402	0.319187	-0.0374543	-0.00123361	0.451688	0.0740742	0.149755	0.394838	-0.176043	0.341542	0.226644	0.401697	0.274938	-0.219248	0.318177	0.105234	0.197011	-0.462315	0.353258	0.685522	0.677001	1
	A full name, description and details of extraction for each trait are given in Supplementary Table 2.
	Yellow: Significant correlations at P < 0.05
	Orange: Significant correlations at P < 0.01
	Red: Significant correlations at P < 0.001

## Sheet: Table S10
	Supplementary Table 10. Matrix for correlation coefficients (r) showing the simple linear relationship among image-based (normal font) and manually mesured (bolded font) traits in combination of nitrogen and water stresses
	Trait name (Trait code)	BFw	BDw	NC	RWC	SPW	WUE	PSA	PTA	SCom	TCom	CHA	Sol	SCov	CLe	Rnd	PHg	PWd	LCn	LLn	LWd	EBv	FI	PSII	Y2G	B2G	R2G	Lab_a	Lab_b	RGB_g	RGB_b	RGB_r
	Biomass fresh weight (BFw)	1
	Biomass dry weight (BDw)	0.724686	1
	Nitrogen concentration (NC)	-0.0881949	-0.0461148	1
	Relative water content (RWC)	0.26772	0.0905679	-0.276625	1
	Specific plant weight (SPW)	0.532123	0.907905	-0.0216525	0.040597	1
	Water use efficiency (WUE)	0.668661	0.934137	-0.0280379	0.228085	0.871474	1
	Side area (PSA)	0.584919	0.485274	-0.0320255	0.0261182	0.0318807	0.353153	1
	Top area (PTA)	0.493574	0.554928	-0.274144	-0.0110749	0.353381	0.419997	0.587627	1
	Side compactness (SCom)	-0.160133	-0.19496	0.380879	-0.200237	-0.335584	-0.200225	0.27358	-0.191471	1
	Top compactness (TCom)	-0.14927	-0.0115685	0.545856	-0.32794	-0.10307	0.0285743	0.198663	-0.215042	0.667889	1
	Convex hull area (CHA)	0.00936812	0.0197795	0.371188	-0.409642	-0.155185	-0.0324677	0.435662	0.327345	0.276877	0.515162	1
	Solidness (Sol)	0.320116	0.340091	-0.550847	0.413085	0.375987	0.280398	-0.0216802	0.402932	-0.366718	-0.654931	-0.719816	1
	Surface coverage (SCov)	0.193719	0.304494	-0.563806	0.287954	0.375932	0.181791	-0.144122	0.366656	-0.562401	-0.596333	-0.573648	0.829445	1
	Calipher length (Cle)	0.119419	0.221133	0.395584	-0.185067	-0.025567	0.234704	0.60015	0.247851	0.492618	0.590568	0.686512	-0.51679	-0.680852	1
	Roundness (Rnd)	-0.336114	0.0620494	-0.0367632	-0.187858	0.11568	0.0314769	-0.189996	-0.065417	0.118453	0.36462	0.170847	-0.206735	0.164576	-0.00358399	1
	Plant height (PHg)	-0.167872	-0.190556	0.54444	-0.30719	-0.257197	-0.176989	0.0865382	-0.138547	0.251744	0.467634	0.655112	-0.713925	-0.629638	0.532295	0.126335	1
	Plant width (PWd)	0.228995	0.265272	0.407757	-0.136929	-0.00704321	0.242308	0.689874	0.328588	0.517515	0.613478	0.671097	-0.416755	-0.506729	0.853813	0.00601368	0.280634	1
	Leaf count (LCn)	0.0161665	-0.233357	0.150572	-0.146256	-0.311001	-0.143137	0.142255	0.0208286	0.339622	0.494598	0.441515	-0.367282	-0.388523	0.220886	0.0870714	0.358168	0.295164	1
	Leaf length (LLn)	-0.0106218	0.211158	0.153622	0.144734	0.170943	0.155302	0.110775	-0.0712862	0.33509	0.0283343	-0.403121	0.300713	0.110989	0.17934	0.0201666	-0.331847	0.150022	-0.634462	1
	Leaf width (LWd)	0.284208	0.184478	-0.653999	0.294585	0.131913	0.0248115	0.139313	0.605482	-0.583587	-0.786985	-0.316191	0.74468	0.730841	-0.363039	-0.263574	-0.454572	-0.339014	-0.397079	0.0272235	1
	Estimated biovolume (EBv)	0.623068	0.606825	-0.1558	-0.00985497	0.207044	0.446102	0.908201	0.830221	0.0410257	0.0120093	0.369276	0.210257	0.1309	0.499199	-0.118085	-0.0425316	0.5782	0.0511106	0.115173	0.38766	1
	Flourescence intensity (FI)	0.128806	0.0617002	0.0122278	-0.119577	0.0331364	0.0439924	0.176991	0.442166	-0.243695	-0.41819	0.236836	0.0858315	-0.0108402	0.160385	-0.315385	0.146153	0.0400712	-0.349791	0.0800345	0.354718	0.301918	1
	Photosystem II efficiency (PSII)	0.403702	0.197058	-0.101429	0.41156	0.189467	0.228322	0.0421532	-0.0449599	-0.0843044	0.0508777	-0.197778	0.208112	0.254173	-0.279022	0.14992	-0.130156	-0.0749231	0.384864	-0.333743	0.00110853	-0.0291411	-0.524588	1
	Yellow to green (Y2G)	-0.0540523	-0.0962829	0.136869	0.101484	-0.112581	-0.231207	-0.0807868	-0.071588	0.0251815	0.0946918	-0.0755797	0.0237198	0.0185857	0.0517662	0.00429079	0.367333	-0.201874	-0.0360003	0.0259748	0.171028	-0.097376	-0.211368	0.131455	1
	Blue to green (B2G)	0.00830977	-0.0287742	-0.0721756	0.253674	-0.0813242	-0.14456	0.00471781	-0.046761	-0.00245509	-0.0265253	-0.29052	0.255996	0.159997	0.0140753	-0.0433281	0.0484134	-0.144039	-0.0489663	0.149735	0.292919	0.0130425	-0.394704	0.329595	0.848763	1
	Red to green (R2G)	0.18182	0.086187	-0.102385	0.389695	0.0521542	-0.0143738	0.00320958	0.0735582	-0.267808	-0.158499	-0.324669	0.368854	0.351888	-0.0942935	-0.103937	-0.0244802	-0.198473	-0.125666	0.0849083	0.461375	0.067719	-0.260537	0.379724	0.76991	0.891737	1
	Lab color a (Lab_a)	0.159643	0.225251	0.313255	0.186531	0.335371	0.244687	-0.238952	-0.0756099	0.039974	0.0870478	-0.41159	0.359573	0.228252	-0.227086	-0.0633035	-0.0207608	-0.234838	0.0395141	0.128396	-0.0999972	-0.184121	-0.208153	0.304364	0.394266	0.337829	0.316248	1
	Lab color b (Lab_b)	0.11595	0.00822079	-0.102955	0.0544326	-0.0246507	-0.0403325	0.120271	0.486531	-0.283642	-0.546241	0.0648581	0.32045	0.203405	0.0472358	-0.326853	0.0799972	-0.056223	-0.307464	0.0852682	0.55603	0.29385	0.865021	-0.37012	-0.0279511	-0.0969988	0.0806422	-0.0498663	1
	Green color value (RGB_g)	-0.335022	-0.263848	-0.0683233	0.196721	-0.279756	-0.313538	-0.0925258	0.0531931	0.0716842	-0.115557	0.168802	-0.124712	-0.0540757	0.217236	0.19651	0.103386	0.125365	-0.209038	0.20633	0.202048	-0.0486434	0.180935	-0.346963	0.0752222	0.031947	0.0989634	-0.533217	0.288461	1
	Blue color value (RGB_b)	-0.0979206	0.146497	0.420314	-0.144747	0.0693885	0.0831708	0.154183	0.041553	0.582651	0.508433	0.361161	-0.342119	-0.38137	0.651621	0.339809	0.425169	0.488896	0.00380536	0.458528	-0.341747	0.134794	0.00809832	-0.309385	0.2303	0.0780177	-0.0165282	-0.0277963	-0.0321061	0.512203	1
	Red color value (RGB_r)	0.110092	0.136577	0.265248	0.188034	0.00801338	0.04644	0.255124	0.290582	0.156447	0.104333	0.284747	-0.0993901	-0.0945367	0.495821	0.0771706	0.224476	0.375534	-0.213601	0.361454	0.178962	0.297503	0.245308	-0.231176	0.31128	0.207998	0.344941	-0.216789	0.323597	0.751743	0.723394	1
	A full name, description and details of extraction for each trait are given in Supplementary Table 2.
	Yellow: Significant correlations at P < 0.05
	Orange: Significant correlations at P < 0.01
	Red: Significant correlations at P < 0.001

[truncated: 7 more sheets: Table S11, Table S12, Table S13, Table S14, Table S15, Table S16, Table S17]
