# Supplementary material for: Image-Derived Traits Related to Mid-Season Growth Performance of Maize Under Nitrogen and Water Stress
Source: Front Plant Sci. 2019 Jun 26;10:814. doi: 10.3389/fpls.2019.00814 (PMC6607059; doi:10.3389/fpls.2019.00814)
Supplement: Supplementary file 2 [file Table_2.xlsx]

## Sheet: Figure S1
	Supplementary Figure 1. Soil field capacity (%) under optimal watering (control and nitrogen stress treatments) and limited watering (water stress and combined nitrogen and water stress treatments) conditions. Vertical bars represent standard deviation

## Sheet: Figure S2
	Supplementary Figure 2. Boxplots summarizing the phenotypic distribution within each treatment for 25 image-based traits. C: control; N: nitrogen stress; W: water stress; N+W: combination of nitrogen and water stress. A full name and description of each of the image-based traits, as well as the details of trait extraction are provided in Supplementary Table 2

## Sheet: Figure S3
	Supplementary Figure 3. Boxplots summarizing the phenotypic distribution within each treatment for six manually measured traits. C: control; N: nitrogen stress; W: water stress; N+W: combination of nitrogen and water stress. A full name and description of each of the manually measured traits, as well as the details of trait extraction are provided in Supplementary Table 2
